# Supplementary material for: Imidazolium Based Ionic Liquids: Unbiased Recovering of Vaporization Enthalpies from Infinite-Dilution Activity Coefficients
Source: Molecules. 2021 Sep 28;26(19):5873. doi: 10.3390/molecules26195873 (PMC8510351; doi:10.3390/molecules26195873)
Supplement: Supplementary file 1 [file molecules-26-05873-s001.zip]

Archive with 1 entries (1 files):
- molecules-1383594-supplementary.pdf
